# Supplementary material for: The relationships among Leishmania infantum and phyllostomid bats assessed by histopathological and molecular assays
Source: Int J Parasitol Parasites Wildl. 2023 Dec 30;23:100904. doi: 10.1016/j.ijppaw.2023.100904 (PMC10797179; doi:10.1016/j.ijppaw.2023.100904)
Supplement: Multimedia component 1 [file mmc1.xlsx]

## Sheet: Plan1
Capture date	ID	Order	Genus	Species	Gender	Weight (g)	age group	reproductive status	ectoparasites	vegetation	nPCR	qPCR
2018-01-18	46	Chiroptera	Carollia	perspicillata	M	17	young	inactive	absent	Cerradão	negative
2018-01-18	49	Chiroptera	Artibeus	planirostris	M	42	adult	active	absent	Cerradão	negative
2018-01-18	50	Chiroptera	Artibeus	planirostris	M	48	adult	active	absent	Cerradão	negative
2018-01-18	54	Chiroptera	Artibeus	planirostris	M	46	adult	active	absent	Cerradão	negative
2017-01-19	56	Chiroptera	Artibeus	planirostris	M	49	adult	inactive	present	Cerradão	negative
2017-01-19	58	Chiroptera	Artibeus	planirostris	M	41	adult	inactive	present	Cerradão	positive	positive
2018-01-20	60	Chiroptera	Artibeus	planirostris	M	50	adult	inactive	present	Cerradão	negative
2017-05-22	63	Chiroptera	Carollia	perspicillata	F	18	adult	inactive	absent	forest	negative
2017-05-22	64	Chiroptera	Carollia	perspicillata	M	19	adult	active	absent	riparian forest	negative
2017-05-25	66	Chiroptera	Carollia	perspicillata	F	14	young	inactive	absent	riparian forest	negative
2017-05-25	69	Chiroptera	Carollia	perspicillata	M	19	adult	active	absent	riparian forest	negative
2017-06-20	71	Chiroptera	Carollia	perspicillata	M	17	young	inactive	absent	forest	negative
2017-06-20	72	Chiroptera	Carollia	perspicillata	M	20	adult	inactive	absent	forest	negative
2017-06-20	74	Chiroptera	Carollia	perspicillata	F	16	young	inactive	absent	forest	negative
2017-06-22	82	Chiroptera	Carollia	perspicillata	M	18	adult	active	absent	riparian forest	negative
2017-06-22	83	Chiroptera	Artibeus	planirostris	F	49	young	inactive	present	riparian forest	negative
2017-06-22	84	Chiroptera	Artibeus	planirostris	F	54	adult	post lactating	present	riparian forest	negative
2017-06-22	85	Chiroptera	Carollia	perspicillata	F	18	young	inactive	present	riparian forest	negative
2017-06-25	89	Chiroptera	Artibeus	planirostris	M	53	adult	inactive	present	Cerradão	negative
2017-06-25	90	Chiroptera	Artibeus	planirostris	F	47	adult	post lactating	present	Cerradão	negative
2017-06-25	91	Chiroptera	Artibeus	planirostris	F	47	young	inactive	present	Cerradão	negative
2017-06-26	93	Chiroptera	Carollia	perspicillata	M	19	adult	active	present	Cerradão	negative
2017-06-26	95	Chiroptera	Artibeus	planirostris	M	46	young	inactive	present	Cerradão	negative
2017-07-20	100	Chiroptera	Artibeus	planirostris	M	44	young	inactive	present	Cerradão	negative
2017-07-21	101	Chiroptera	Artibeus	planirostris	F	41	young	inactive	present	Cerradão	positive	positive
2017-07-23	107	Chiroptera	Carollia	perspicillata	F	17	young	inactive	present	Cerradão	negative
2017-07-23	109	Chiroptera	Carollia	perspicillata	F	17	young	inactive	present	Cerradão	positive	positive
2017-07-25	112	Chiroptera	Carollia	perspicillata	M	17	young	inactive	absent	Cerradão	negative
2017-07-25	113	Chiroptera	Carollia	perspicillata	F	17	young	inactive	absent	Cerradão	negative
2017-07-25	117	Chiroptera	Carollia	perspicillata	F	17	young	inactive	absent	Cerradão	positive	positive
2017-07-27	119	Chiroptera	Carollia	perspicillata	M	19	adult	active	present	Cerradão	positive	positive
2017-07-27	120	Chiroptera	Carollia	perspicillata	M	19	adult	active	absent	Cerradão	negative
2017-07-27	121	Chiroptera	Artibeus	planirostris	M	53	adult	active	present	Cerradão	positive	positive
2017-07-27	122	Chiroptera	Carollia	perspicillata	F	18	young	inactive	absent	Cerradão	positive	positive
2017-07-29	127	Chiroptera	Artibeus	planirostris	M	48	adult	active	absent	Cerradão	positive	positive
2017-07-29	128	Chiroptera	Artibeus	planirostris	F	45	adult	post lactating	present	Cerradão	positive	positive
2017-07-29	129	Chiroptera	Artibeus	planirostris	F	54	adult	inactive	present	Cerradão	positive	positive
2017-08-17	131	Chiroptera	Carollia	perspicillata	M	20	adult	active	present	Cerradão	positive	positive
2017-08-17	134	Chiroptera	Carollia	perspicillata	F	NR	adult	inactive	present	Cerradão	negative
2017-08-18	140	Chiroptera	Artibeus	planirostris	F	40	young	inactive	present	Cerradão	negative
2017-08-18	141	Chiroptera	Carollia	perspicillata	F	NR	adult	inactive	present	Cerradão	positive	positive
2017-08-21	149	Chiroptera	Artibeus	planirostris	M	40	young	inactive	present	Cerradão	negative
2017-08-23	152	Chiroptera	Artibeus	planirostris	M	45	adult	active	present	Cerradão	negative
2017-08-24	157	Chiroptera	Artibeus	planirostris	M	43	adult	active	present	Cerradão	positive	positive
2017-08-25	167	Chiroptera	Carollia	perspicillata	M	19	adult	active	present	Cerradão	negative
2017-08-25	168	Chiroptera	Artibeus	planirostris	M	50	adult	active	present	Cerradão	negative
2017-09-20	169	Chiroptera	Carollia	perspicillata	M	19	adult	active	present	Cerradão	negative
2017-09-21	173	Chiroptera	Artibeus	planirostris	M	46	adult	active	present	Cerradão	positive	positive
2017-09-27	179	Chiroptera	Carollia	perspicillata	M	19	adult	active	present	Cerradão	negative
2017-09-27	180	Chiroptera	Carollia	perspicillata	M	16	young	inactive	present	Cerradão	negative
2017-09-28	183	Chiroptera	Artibeus	planirostris	M	43	adult	active	present	Cerradão	negative
2017-09-28	184	Chiroptera	Artibeus	planirostris	M	50	adult	active	present	Cerradão	negative
2017-09-28	185	Chiroptera	Artibeus	planirostris	M	42	adult	active	present	Cerradão	negative
2017-09-28	186	Chiroptera	Carollia	perspicillata	M	28	adult	active	present	Cerradão	negative
2017-09-28	189	Chiroptera	Carollia	perspicillata	M	18	adult	active	present	Cerradão	negative
2017-09-28	190	Chiroptera	Artibeus	planirostris	M	51	adult	active	present	Cerradão	negative
2017-10-16	200	Chiroptera	Carollia	perspicillata	M	19	adult	active	absent	Cerradão	negative
2017-10-16	201	Chiroptera	Carollia	perspicillata	M	20	adult	active	present	Cerradão	negative
2017-10-17	202	Chiroptera	Carollia	perspicillata	M	16	adult	active	present	Cerradão	negative
2017-10-17	205	Chiroptera	Artibeus	planirostris	M	45	adult	active	absent	Cerradão	negative
2017-10-20	209	Chiroptera	Carollia	perspicillata	M	21	adult	active	absent	Cerradão	negative
2017-10-20	211	Chiroptera	Carollia	perspicillata	M	14	adult	active	present	Cerradão	negative
2017-10-20	212	Chiroptera	Artibeus	planirostris	M	44	adult	active	absent	Cerradão	negative
2017-10-23	217	Chiroptera	Artibeus	planirostris	M	40	adult	active	absent	Cerradão	negative
2017-10-23	218	Chiroptera	Artibeus	planirostris	M	48	adult	active	absent	Cerradão	negative
2017-11-14	224	Chiroptera	Artibeus	planirostris	M	42	adult	active	absent	Cerradão	positive	positive
2017-11-17	227	Chiroptera	Carollia	perspicillata	M	18	adult	active	absent	Cerradão	negative
2017-11-17	229	Chiroptera	Artibeus	planirostris	M	39	adult	active	absent	Cerradão	negative
2017-11-17	230	Chiroptera	Carollia	perspicillata	M	18	adult	active	absent	Cerradão	negative
2017-11-20	237	Chiroptera	Artibeus	planirostris	M	44	adult	active	absent	Cerradão	positive	positive
2017-11-23	238	Chiroptera	Carollia	perspicillata	M	21	adult	active	absent	Cerradão	negative
2017-12-11	245	Chiroptera	Artibeus	planirostris	M	51	adult	active	absent	Cerradão	negative
2017-12-11	248	Chiroptera	Artibeus	planirostris	M	41	adult	active	absent	Cerradão	negative
2017-12-12	251	Chiroptera	Artibeus	planirostris	M	48	adult	active	present	Cerradão	negative
2017-12-13	253	Chiroptera	Carollia	perspicillata	M	19	adult	active	absent	Cerradão	negative
2017-12-13	257	Chiroptera	Carollia	perspicillata	M	20	adult	active	absent	Cerradão	negative
2017-12-13	259	Chiroptera	Carollia	perspicillata	M	18	adult	active	absent	Cerradão	negative
2017-12-14	260	Chiroptera	Carollia	perspicillata	F	15	young	inactive	absent	Cerradão	negative
2017-12-14	362	Chiroptera	Carollia	perspicillata	M	15	young	inactive	present	Cerradão	negative
2017-12-15	363	Chiroptera	Artibeus	planirostris	M	53	adult	active	present	Cerradão	negative
2017-12-15	366	Chiroptera	Carollia	perspicillata	M	16	young	inactive	absent	Cerradão	negative
2017-12-15	367	Chiroptera	Carollia	perspicillata	M	16	young	inactive	present	Cerradão	negative
2017-12-15	368	Chiroptera	Carollia	perspicillata	M	19	adult	active	absent	Cerradão	negative
2017-12-15	369	Chiroptera	Artibeus	planirostris	M	49	adult	active	present	Cerradão	negative
2017-12-15	371	Chiroptera	Artibeus	planirostris	M	39	young	inactive	absent	Cerradão	negative
2017-12-18	372	Chiroptera	Artibeus	planirostris	F	45	adult	inactive	absent	Cerradão	negative
2017-12-18	373	Chiroptera	Artibeus	planirostris	F	49	adult	inactive	absent	Cerradão	negative
2017-12-18	375	Chiroptera	Carollia	perspicillata	F	17	adult	inactive	absent	Cerradão	negative
2018-01-15	379	Chiroptera	Artibeus	planirostris	M	47	adult	active	absent	Cerradão	negative
2018-01-15	380	Chiroptera	Carollia	perspicillata	M	19	young	inactive	present	Cerradão	negative
2018-01-16	381	Chiroptera	Artibeus	planirostris	M	45	young	inactive	present	Cerradão	negative
2018-01-16	382	Chiroptera	Artibeus	planirostris	F	44	young	inactive	present	Cerradão	negative
2018-01-16	384	Chiroptera	Artibeus	planirostris	F	47	young	inactive	absent	Cerradão	negative
2018-01-16	388	Chiroptera	Carollia	perspicillata	M	19	young	inactive	present	Cerradão	negative
2018-01-16	389	Chiroptera	Artibeus	planirostris	M	47	young	inactive	absent	Cerradão	negative
2018-01-16	390	Chiroptera	Carollia	perspicillata	F	17	young	inactive	absent	Cerradão	negative
2018-01-16	391	Chiroptera	Artibeus	planirostris	M	41	young	inactive	present	Cerradão	negative
2018-01-16	393	Chiroptera	Carollia	perspicillata	M	15	young	inactive	absent	Cerradão	negative
2017-01-22	395	Chiroptera	Artibeus	planirostris	M	55	young	inactive	absent	Cerradão	negative
